# Supplementary material for: Analysis of the correlation between neutrophil percentage-to-albumin ratio, neutrophil-to-lymphocyte ratio and platelet-to-lymphocyte ratio with short-term prognosis in acute ischemic stroke patients undergoing intravenous thrombolysis
Source: Front Neurol. 2025 Apr 14;16:1512355. doi: 10.3389/fneur.2025.1512355 (PMC12034546; doi:10.3389/fneur.2025.1512355)
Supplement: Supplementary file 1 [file Table_1.xlsx]

## Sheet: Sheet1
编号	Male	Age in years	Stoke history	Hypertension	Type 2 diabetes	coronary heart disease	Smoking	Drinking	NIHSS	MRS	NE	NE％	A	LY	PLT	NPAR	NLR	PLR	FBG	Time onset-to-sample
1	0	81	0	1	1	0	0	0	1	0	1.47	36.549	39.3	1.96	162.994	0.93	0.75	83.16	9.3	178
2	0	61	0	0	0	0	1	0	8	0	4.5135	48.41	47	1.53	231.994	1.03	2.95	151.63	5	245
3	0	50	0	1	0	0	0	0	4	0	3.5216	52.53	51	2.48	341.992	1.03	1.42	137.9	7.5	50
4	1	82	0	1	0	0	0	0	2	0	2.8152	49.22	46	2.04	199.002	1.07	1.38	97.55	6.3	115
5	1	63	0	0	0	0	0	0	0	0	2.6108	48.477	42.9	2.14	205.996	1.13	1.22	96.26	6.1	182
6	0	65	0	1	0	0	1	0	5	0	3.1496	50.255	43.7	2.48	229.003	1.15	1.27	92.34	5.3	270
7	1	82	0	1	1	1	0	0	15	0	2.1384	42.78	37.2	2.43	165.993	1.15	0.88	68.31	15.2	112
8	1	74	0	1	1	0	1	0	7	0	6.4906	56.4	47	3.91	265.997	1.2	1.66	68.03	7.2	99
9	0	50	0	0	1	0	1	0	4	0	4.0081	54.72	45.6	2.69	305.988	1.2	1.49	113.75	7.6	150
10	0	75	0	0	0	0	0	0	5	0	2.6578	52.46	43	1.94	181.991	1.22	1.37	93.81	6.5	190
11	1	52	0	1	0	0	0	0	2	0	3.7125	51.24	42	2.97	289.991	1.22	1.25	97.64	6.3	212
12	1	80	1	1	1	0	1	0	5	0	4.9594	59.78	49	2.74	241.997	1.22	1.81	88.32	6.4	67
13	0	49	0	1	0	0	0	0	1	0	3.4814	54.56	44	2.06	160	1.24	1.69	77.67	7.4	130
14	0	71	0	1	1	0	1	0	4	0	3.3945	55	44	2.19	170.01	1.25	1.55	77.63	7.07	160
15	0	67	0	0	0	0	0	0	2	0	2.9796	52.794	41.9	1.91	154.996	1.26	1.56	81.15	6.77	63
16	1	53	0	0	1	0	0	0	1	0	3.5796	49.14	39	3.14	251.985	1.26	1.14	80.25	8	190
17	0	63	0	0	0	0	0	0	4	0	4.158	55.47	43	2.7	216	1.29	1.54	80	4.4	185
18	0	65	0	1	0	0	0	1	4	0	2.4021	55.47	43	1.53	164.001	1.29	1.57	107.19	6.3	185
19	0	64	1	1	0	0	0	0	16	0	3.7185	58.63	45.1	2.01	239.994	1.3	1.85	119.4	5.2	270
20	0	60	0	0	1	0	0	1	3	0	3.02	51.09	39	2	167	1.31	1.51	83.5	11	200
21	0	59	0	1	0	0	1	1	2	0	2.9014	54.53	41	1.78	277.004	1.33	1.63	155.62	5.7	215
22	0	71	0	1	0	1	1	0	6	0	3.2448	54.397	40.9	2.08	115.003	1.33	1.56	55.29	9.9	120
23	0	71	0	0	0	0	1	0	3	0	2.9568	52.93	39.5	2.24	154	1.34	1.32	68.75	11.2	84
24	0	69	0	1	0	1	1	1	1	0	2.607	55.61	41.5	1.65	130.004	1.34	1.58	78.79	6.9	95
25	0	71	0	0	1	0	0	0	7	0	3.0458	57.96	42	1.94	221.005	1.38	1.57	113.92	11.59	203
26	0	68	0	1	1	1	0	0	2	0	1.9584	54.924	39.8	0.96	231.005	1.38	2.04	240.63	8.35	115
27	0	53	0	0	1	0	0	0	1	0	3.3782	51.06	37	2.66	223.999	1.38	1.27	84.21	21.2	170
28	0	75	0	1	1	0	0	0	4	0	4.592	66.24	48	1.6	143.008	1.38	2.87	89.38	6.1	110
29	0	47	0	1	0	0	0	1	2	0	5.358	59.77	43	2.82	266.998	1.39	1.9	94.68	4.6	170
30	0	67	0	0	0	1	0	0	2	0	2.8938	54.21	39	1.82	219.001	1.39	1.59	120.33	5.4	192
31	0	67	1	1	0	0	0	0	3	0	3.2724	54.285	38.5	2.02	273.003	1.41	1.62	135.15	8.8	117
32	1	74	0	1	1	0	0	0	7	0	2.2572	59.64	42	1.14	168.002	1.42	1.98	147.37	6.5	210
33	0	72	0	1	1	0	1	1	3	0	2.7846	63.9	45	1.26	180.004	1.42	2.21	142.86	12.7	235
34	0	63	1	1	0	0	0	0	2	0	6.1295	67.68	47	2.05	210.002	1.44	2.99	102.44	5.8	220
35	0	85	0	1	0	1	1	1	3	0	6.0528	65.7	45	1.94	199.995	1.46	3.12	103.09	8.7	260
36	0	60	0	0	0	1	0	0	4	0	6.5238	67.62	46	2.62	230.01	1.47	2.49	87.79	7.2	220
37	0	63	0	1	1	0	1	1	2	0	5.02	60.68	41	2.51	208.004	1.48	2	82.87	12.5	180
38	1	73	0	0	0	0	1	0	5	0	2.937	58.756	39.7	1.65	184.998	1.48	1.78	112.12	5.35	155
39	1	67	0	0	0	0	1	0	6	0	2.607	56.769	38.1	1.65	211.002	1.49	1.58	127.88	4.44	100
40	1	67	0	1	0	0	0	0	6	0	2.607	56.769	38.1	1.65	211.002	1.49	1.58	127.88	4.5	60
41	0	55	0	1	0	1	1	0	6	0	3.3896	62.061	41.1	1.52	165.999	1.51	2.23	109.21	4.5	120
42	1	51	0	0	0	0	0	0	14	0	6.6998	65.79	43	2.41	283.994	1.53	2.78	117.84	7.9	100
43	1	85	0	1	0	1	1	0	1	0	3.5263	59.823	39.1	1.97	170.996	1.53	1.79	86.8	7.1	262
44	0	88	0	1	0	0	0	0	4	0	3.6795	63.14	41	1.65	178.992	1.54	2.23	108.48	6	187
45	0	47	0	1	0	0	1	0	2	0	4.6978	67.76	44	1.66	225.992	1.54	2.83	136.14	5.6	140
46	1	65	0	1	1	0	1	0	3	0	4.4278	66.65	43	1.69	198	1.55	2.62	117.16	8.5	115
47	1	53	0	0	0	0	0	0	2	0	4.5528	65.1	42	1.68	215.998	1.55	2.71	128.57	8.4	130
48	1	75	0	1	0	0	0	0	2	0	4.7306	63.336	40.6	2.18	198.009	1.56	2.17	90.83	5.5	230
49	0	67	0	0	0	0	0	0	11	0	6.72	67.51	43	2.24	169.994	1.57	3	75.89	7	235
50	0	57	0	0	0	0	0	0	9	0	4.104	64	40	1.9	188.005	1.6	2.16	98.95	7.2	270
51	0	63	1	0	1	0	0	1	3	0	6.6816	64.96	40.6	2.56	376.013	1.6	2.61	146.88	17	146
52	0	60	0	1	0	0	0	0	3	0	5.9598	76.8	48	1.26	213.003	1.6	4.73	169.05	6.3	216
53	0	69	1	0	1	0	0	1	5	0	5.2104	76.8	48	0.78	201.997	1.6	6.68	258.97	7.4	240
54	1	73	1	1	0	0	1	0	7	0	5.9274	70.09	43	1.78	200.998	1.63	3.33	112.92	5.2	270
55	0	58	0	1	0	0	0	0	6	0	4.1888	58.056	35.4	2.38	219.008	1.64	1.76	92.02	7	115
56	0	65	0	1	0	0	0	0	3	0	7.1878	75.44	46	1.66	224	1.64	4.33	134.94	5	125
57	0	63	0	1	1	0	1	1	9	0	3.7356	67.2	40	1.32	166.003	1.68	2.83	125.76	5.6	270
58	0	62	0	1	0	0	0	1	6	0	4.0545	66.3	39	1.53	219.004	1.7	2.65	143.14	6.2	230
59	0	63	0	1	0	0	0	1	8	0	5.206	67.124	38.8	1.9	232.997	1.73	2.74	122.63	5	218
60	0	57	0	1	0	0	0	0	5	0	10.9098	86.5	50	1.14	180.998	1.73	9.57	158.77	8.5	270
61	0	76	0	1	0	0	0	0	3	0	6.7963	71.449	41.3	1.33	244.999	1.73	5.11	184.21	4.6	270
62	1	65	0	0	0	0	0	0	4	0	4.1216	72.036	41.4	1.12	171.002	1.74	3.68	152.68	10.6	200
63	0	63	0	1	1	0	0	0	2	0	3.9088	71.104	40.4	1.12	154	1.76	3.49	137.5	9.42	240
64	1	52	0	0	0	0	0	0	2	0	5.6448	72.688	41.3	1.68	297.007	1.76	3.36	176.79	5.3	270
65	1	75	0	1	0	0	0	0	9	0	3.0926	71.154	40.2	0.94	201	1.77	3.29	213.83	5.2	270
66	1	92	0	1	0	0	0	0	3	0	3.6285	74.34	42	1.23	183.996	1.77	2.95	149.59	5.4	210
67	0	66	0	0	1	0	0	0	2	0	4.3785	76.54	43	1.05	92.001	1.78	4.17	87.62	10.3	197
68	0	70	1	1	1	0	0	0	5	0	3.5728	64.977	36.3	1.54	195.996	1.79	2.32	127.27	14	250
69	1	82	0	1	0	0	0	1	4	0	2.915	66.23	37	1.06	206.997	1.79	2.75	195.28	5.8	138
70	1	80	0	0	0	0	0	0	2	0	5.9976	72.8	40	1.68	183.994	1.82	3.57	109.52	8	195
71	0	51	1	1	0	0	0	0	5	0	6.578	75.03	41	1.15	209.001	1.83	5.72	181.74	6.1	225
72	0	76	0	1	0	0	0	1	3	0	7.0528	78.69	43	1.16	119.004	1.83	6.08	102.59	8.9	200
73	0	73	0	1	0	0	0	0	8	0	4.8944	75.548	40.4	0.92	197	1.87	5.32	214.13	8.2	115
74	0	36	1	1	1	0	0	0	2	0	5.0887	71.82	38	1.51	247.006	1.89	3.37	163.58	13.8	185
75	1	71	0	1	1	1	0	0	3	0	4.368	66.31	34.9	1.6	219.008	1.9	2.73	136.88	17.3	245
76	0	49	0	0	0	0	0	0	10	0	8.0798	78.883	41.3	1.42	302.006	1.91	5.69	212.68	7.2	137
77	0	65	0	1	0	0	0	0	2	0	5.9424	75.656	38.6	0.96	197.002	1.96	6.19	205.21	6.5	270
78	1	87	0	1	0	1	0	0	11	0	7.9158	74.48	38	1.67	318.001	1.96	4.74	190.42	6.2	169
79	0	66	0	1	0	0	0	1	4	0	4.5696	76.22	37	0.84	145.001	2.06	5.44	172.62	6.4	115
80	1	67	0	0	0	0	1	1	4	0	4.1664	75.555	36.5	0.84	185.002	2.07	4.96	220.24	8.9	76
81	0	73	1	0	0	0	0	0	10	0	4.148	78.384	36.8	1.22	179.999	2.13	3.4	147.54	6.8	180
82	1	71	0	1	1	0	0	0	13	1	3.2712	53.75	43	2.32	224.994	1.25	1.41	96.98	6.41	130
83	0	83	0	1	1	0	0	0	8	1	2.2356	50.218	42.2	1.38	196.001	1.19	1.62	142.03	7.8	85
84	1	66	0	1	0	0	0	0	18	1	5.3742	54.94	41	3.38	165.992	1.34	1.59	49.11	7.4	120
85	0	77	1	1	1	0	1	0	16	1	2.9547	55.35	41	1.47	120.996	1.35	2.01	82.31	11.4	75
86	1	86	1	1	1	0	1	0	23	1	4.8314	62.04	44	2.38	187.996	1.41	2.03	78.99	8.1	95
87	1	81	0	0	0	0	0	0	14	1	4.05	63.948	43.8	1.5	166.995	1.46	2.7	111.33	6.9	228
88	0	75	0	0	1	0	0	0	8	1	5.4312	66.44	44	2.19	217.993	1.51	2.48	99.54	15	168
89	0	86	0	1	0	0	1	0	7	1	2.121	61.353	40.1	1.05	126.998	1.53	2.02	120.95	13	160
90	0	67	0	1	0	0	0	0	14	1	4.818	71.302	46.3	1.32	187.004	1.54	3.65	141.67	6	180
91	1	83	0	0	1	0	0	0	16	1	5.145	63.96	41	2.45	319.995	1.56	2.1	130.61	9	55
92	0	54	0	0	0	0	0	1	9	1	4.585	70.09	43	1.31	116.001	1.63	3.5	88.55	5.6	200
93	0	64	0	1	0	0	0	1	7	1	6.1248	75.44	46	1.32	216.995	1.64	4.64	164.39	6.2	174
94	0	66	0	1	0	1	0	0	5	1	6.195	72.6	44	1.5	216	1.65	4.13	144	6.7	270
95	1	77	0	0	1	1	0	0	7	1	5.2932	71.38	43	1.32	248.002	1.66	4.01	187.88	8.9	155
96	0	70	0	1	0	0	0	0	10	1	5.271	77.28	46	1.05	166.005	1.68	5.02	158.1	7.3	207
97	0	87	0	1	0	1	1	0	12	1	3.999	58.41	33	2.15	195.005	1.77	1.86	90.7	8.9	230
98	0	72	0	1	1	0	0	0	7	1	5.5575	68.02	38	1.71	152.994	1.79	3.25	89.47	18.3	163
99	0	84	1	1	0	0	1	0	16	1	6.0941	75.03	41	1.49	166.001	1.83	4.09	111.41	6.4	141
100	1	88	0	1	0	1	0	0	8	1	6.1104	78.31	41	1.14	179.003	1.91	5.36	157.02	9.9	202
101	0	83	1	1	0	0	1	0	6	1	4.9184	73.72	38	1.16	150.997	1.94	4.24	130.17	6.4	135
102	0	67	1	1	0	0	0	1	19	1	5.566	74	37	1.21	190.999	2	4.6	157.85	6.4	270
103	0	74	0	1	1	0	0	0	6	1	6.6906	74.37	37	1.62	196.992	2.01	4.13	121.6	7.4	155
104	1	76	0	1	0	0	1	0	7	1	10.005	86.904	42.6	1.15	219.995	2.04	8.7	191.3	13.8	270
105	1	86	1	0	1	0	0	0	35	1	15.7156	77.52	38	3.89	243.981	2.04	4.04	62.72	18.7	207
106	1	80	0	1	1	0	0	0	5	1	9.4419	86.52	42	1.17	268	2.06	8.07	229.06	16.8	265
107	0	82	0	0	0	0	0	0	14	1	5.0232	83.6	40	0.78	169.003	2.09	6.44	216.67	7.3	170
108	1	83	1	1	1	1	0	0	10	1	4.2029	89.79	41	0.61	176.998	2.19	6.89	290.16	11.5	236
109	0	55	0	1	0	0	1	0	8	1	4.2	89.063	40.3	0.56	159.001	2.21	7.5	283.93	12.6	30
110	0	71	0	1	1	0	0	0	14	1	4.004	71.1	30	1.1	244.002	2.37	3.64	221.82	8	150
111	0	73	0	1	0	0	1	1	20	1	4.2164	65.36	38	1.66	153.998	1.72	2.54	92.77	8.5	115
112	0	60	0	1	0	0	0	1	1	0	1.5326	35.73	39.7	1.94	210.005	0.9	0.79	108.25	7.8	189
113	0	72	1	0	0	0	1	0	5	0	3.2314	50.57	38.9	2.14	223.994	1.3	1.51	104.67	7.2	249
114	0	55	0	0	1	0	0	1	10	0	6.8187	70.35	35	1.19	211.999	2.01	5.73	178.15	8.9	192
115	1	76	0	0	0	0	0	0	5	0	5.808	68.08	46	2.4	250.008	1.48	2.42	104.17	4.3	198
116	0	65	0	1	0	1	1	0	9	0	3.1248	70.56	42	1.12	150.998	1.68	2.79	134.82	7	183
117	0	63	0	0	0	1	0	0	4	0	4.2434	73.485	34.5	0.98	120.001	2.13	4.33	122.45	5.4	193
118	0	49	0	0	0	0	1	0	6	0	4.1964	68.47	41	1.56	173.004	1.67	2.69	110.9	6	167
119	0	61	0	0	1	1	0	0	5	0	1.5375	40.32	42	1.23	112.004	0.96	1.25	91.06	5.6	205
120	0	65	0	1	0	0	1	1	4	0	1.8216	85.8	30	1.98	188.991	2.86	0.92	95.45	7	190
121	0	78	1	0	0	0	0	0	2	0	2.8222	49.44	48	2.06	198.996	1.03	1.37	96.6	4.7	150
122	0	77	0	0	0	0	0	0	4	0	2.884	95.76	24	2.8	197.988	3.99	1.03	70.71	4.8	146
123	0	76	0	0	1	0	1	0	6	0	3.2292	52.29	49.8	2.76	202.004	1.05	1.17	73.19	5	178
124	1	75	0	1	0	1	0	0	8	0	3.8493	53.628	49.2	2.73	274.993	1.09	1.41	100.73	6.8	135
125	1	74	0	1	0	0	0	0	10	0	3.9024	51.272	49.3	2.71	288.994	1.04	1.44	106.64	5.7	168
126	0	79	1	0	0	0	0	0	12	0	4.2135	52.538	48.2	2.65	286.995	1.09	1.59	108.3	6.1	229
127	1	80	0	0	0	0	0	0	12	0	4.9848	55.062	48.3	2.68	296.998	1.14	1.86	110.82	5.9	235
128	0	56	0	0	1	0	1	0	14	0	10.9881	55.575	47.5	2.61	285.012	1.17	4.21	109.2	5.6	212
129	0	54	0	1	1	0	0	0	13	0	5.3383	56.406	47.4	2.53	292.999	1.19	2.11	115.81	7.8	130
130	0	53	0	0	0	1	0	0	11	0	5.5769	58.072	47.6	2.57	291.001	1.22	2.17	113.23	4.9	165
131	0	68	0	0	0	0	0	1	3	0	5.9774	58.674	46.2	2.47	281.012	1.27	2.42	113.77	4.7	180
132	1	69	0	0	0	0	0	0	5	0	10.7892	59.52	46.5	2.43	283.994	1.28	4.44	116.87	5.6	90
133	1	67	0	1	0	0	1	0	7	0	10.2968	60.114	46.6	2.44	288.994	1.29	4.22	118.44	9.2	115
134	0	66	0	0	0	1	0	0	9	0	9.6096	63.523	45.7	2.31	292.007	1.39	4.16	126.41	7	195
135	0	82	0	0	1	0	0	0	4	0	7.3542	65.637	45.9	2.38	283.006	1.43	3.09	118.91	5.4	205
136	1	81	0	0	0	0	0	1	5	0	5.742	69.44	44.8	1.98	285.001	1.55	2.9	143.94	5.3	215
137	0	52	0	0	0	0	0	0	6	0	5.7024	69.678	44.1	1.92	276	1.58	2.97	143.75	4.2	240
138	0	53	0	1	0	0	1	0	7	0	7.3639	77.328	43.2	2.11	284.998	1.79	3.49	135.07	5.6	220
139	0	54	0	0	0	0	0	0	10	0	7.6712	78.727	42.1	2.23	289.989	1.87	3.44	130.04	7.3	170
140	0	57	0	0	0	0	0	0	11	0	7.28	80.288	38.6	1.82	213.996	2.08	4	117.58	7.9	175
141	1	58	0	1	0	0	0	0	12	0	5.6848	79.336	37.6	1.76	213.206	2.11	3.23	121.14	6	168
142	0	67	0	1	0	0	1	0	21	1	3.1605	45.195	39.3	1.47	204.007	1.15	2.15	138.78	7.8	210
143	0	68	1	0	0	0	0	0	15	1	5.46	56.485	39.5	1.56	266.994	1.43	3.5	171.15	5.9	155
144	1	72	0	0	1	1	0	0	9	1	6.278	66.85	38.2	1.72	286.999	1.75	3.65	166.86	6.3	145
145	0	74	0	0	0	0	0	0	7	1	6.3365	69.12	38.4	1.45	175.102	1.8	4.37	120.76	6.4	180
146	0	75	0	1	1	0	0	1	8	1	7.1852	73.138	37.7	1.42	272.995	1.94	5.06	192.25	6.5	190
147	0	80	1	0	0	0	0	0	9	1	6.3384	75.719	37.3	1.52	273.296	2.03	4.17	179.8	9.1	220
148	1	60	0	1	1	0	0	0	10	1	6.4566	78.554	36.2	1.53	264.002	2.17	4.22	172.55	6.6	165
149	1	79	0	1	0	0	0	0	14	1	3.799	75.9	30	1.45	286.998	2.53	2.62	197.93	8	270
150	0	64	1	1	0	1	0	0	8	1	6.204	77.19	31	1.2	171.996	2.49	5.17	143.33	8.2	200
151	1	65	0	1	1	0	0	0	7	1	2.976	75.24	38	1.24	176.39	1.98	2.4	142.25	7.2	199
